# Supplementary material for: Evolution of DNA methylome from precancerous lesions to invasive lung adenocarcinomas
Source: Nat Commun. 2021 Jan 29;12:687. doi: 10.1038/s41467-021-20907-z (PMC7846738; doi:10.1038/s41467-021-20907-z)
Supplement: Supplementary file 3 — Supplementary Data 1-7 [file 41467_2021_20907_MOESM3_ESM.xlsx]

## Sheet: Supplementary Data 1
Supplementary Data 1. Patient clinical characteristics
Patient ID	Smoking_history	Vital	Overall_survival (months)	Recurrence	Stages
C10	Non-smoker	Alive	342.4	Non-recurrent	AAH,AIS
C11	Non-smoker	Alive	335.6	Non-recurrent	ADC
C13	Non-smoker	Alive	302.4	Non-recurrent	MIA
C14	Non-smoker	Alive	294	Recurrent	MIA
C16	Smoker	Lost_follow_up	NA	Non-recurrent	MIA, ADC
C21	Non-smoker	Alive	174.8	Non-recurrent	MIA
C23	Non-smoker	Alive	167.6	Non-recurrent	AIS, ADC
C25	Non-smoker	Alive	462.8	Non-recurrent	MIA
C4	Smoker	Lost_follow_up	NA	Non-recurrent	MIA
C5	Smoker	Death	148.4	Recurrent	MIA, ADC
J11	Non-smoker	Alive	547	Non-recurrent	ADC
J17	Non-smoker	Alive	556	Non-recurrent	AAH
J19	Smoker	Alive	570	Non-recurrent	AAH,AIS
J2	Smoker	Alive	1296	Non-recurrent	AAH,ADC
J20	Non-smoker	Alive	491	Non-recurrent	AIS
J21	Smoker	Alive	371	Non-recurrent	AAH
J22	Non-smoker	Alive	545	Non-recurrent	MIA
J23	Smoker	Alive	393	Non-recurrent	MIA
J24	Non-smoker	Alive	529	Recurrent	AAH
J25	Non-smoker	Alive	368	Non-recurrent	AAH
J26	Non-smoker	Alive	368	Non-recurrent	MIA
J27	Non-smoker	Alive	437	Non-recurrent	AAH,AIS,MIA
J3	Smoker	Alive	1133	Non-recurrent	ADC
J30	Smoker	Alive	489	Recurrent	AAH
J31	Smoker	Alive	364	Non-recurrent	AIS
J32	Smoker	Alive	275	Non-recurrent	AAH,MIA
J35	Smoker	Alive	375	Non-recurrent	MIA
J36	Non-smoker	Alive	461	Non-recurrent	AIS
J38	Non-smoker	Alive	64	Non-recurrent	AAH,AIS
J40	Smoker	Alive	377	Non-recurrent	AIS,MIA
J42	Non-smoker	Alive	376	Non-recurrent	AIS
J43	Smoker	Alive	378	Non-recurrent	AIS,MIA
J44	Non-smoker	Alive	20	Non-recurrent	MIA
J45	Smoker	Alive	353	Non-recurrent	MIA
J46	Smoker	Alive	190	Non-recurrent	MIA
J5	Non-smoker	Alive	857	Non-recurrent	ADC
J7	Non-smoker	Alive	857	Non-recurrent	AAH,ADC
J8	Smoker	Alive	734	Non-recurrent	AAH,ADC
J9	Non-smoker	Alive	764	Non-recurrent	AAH,ADC
AAH: typical adenomatous hyperplasia. AIS: adenocarcinoma in situ. MIA: minimally invasive adenocarcinoma. ADC: invasive adenocarcinoma.
NA: Not available.

## Sheet: Supplementary Data 2
Supplementary Data 2. Summary of clinical characteristics associated with different specimens
Stages	Normal	AAH	AIS	MIA	ADC	p-value
Age [median(min-max)]	69.8 (44-80.5)	70.6 (48-79.7)	71.5 (48-79.7)	68.1 (44-78.6)	70.3 (51-80.5)	0.6288 (Kruskal-Wallis H test)
Smoking status (Smokers vs Non-smokers)	17 vs 22	6 vs 8	4 vs 8	10 vs 8	5 vs 6	0.6482 (two-sided Chi-squared test)
Sex (Female vs Male)	17 vs 22	5 vs 9	6 vs 6	6 vs 12	4 vs 7	0.5696 (two-sided Chi-squared test)

## Sheet: Supplementary Data 3
Supplementary Data 3. DNA motifs associated with DMRs enriched in lung ADC and its precursors of different stages
Stage	MOTIF_ID	p.value	Enrichment
AAH	66_3.947	6.78404e-05	1.50641
AAH	69_3.764	5.20031e-10	1.43606
AAH	34_6.1	8.0034e-06	1.56962
AAH	73_3.535	9.44127e-07	1.34725
AAH	15_9.984	1.19371e-11	1.78431
AAH	32_6.386	2.35789e-26	2.63265
AAH	84_3.156	1.52258e-06	1.64189
AAH	6_11.118	6.43772e-36	2.52444
AAH	4_13.263	2.45381e-49	3.31098
AAH	81_3.238	5.52816e-07	1.443
AAH	64_4.094	5.88778e-23	2.42405
AAH	59_4.45	2.06561e-12	1.51322
AAH	61_4.188	3.11424e-15	2.04118
AAH	10_10.572	8.34396e-11	1.80899
AAH	37_5.716	3.64227e-11	1.76733
AAH	14_10.126	6.79312e-14	1.81466
AAH	2_14.374	2.18636e-14	2.09524
AAH	60_4.383	2.42068e-05	1.54967
AAH	17_9.564	6.82569e-06	1.57233
AAH	30_6.814	3.78584e-06	1.29433
AAH	23_7.956	1.00342e-11	1.523
AAH	3_13.315	2.4862e-46	3.32026
AAH	70_3.665	3.90721e-06	1.51232
AAH	55_4.749	2.7334e-05	1.39924
AAH	26_7.587	6.05781e-07	1.66892
AAH	20_8.551	7.36225e-23	2.39264
AAH	8_10.752	1.13032e-38	2.82065
AAH	18_8.753	3.13628e-12	1.72177
AAH	13_10.244	1.63845e-08	1.74839
AAH	7_10.953	5.49829e-35	2.5566
AAH	76_3.4	6.12159e-07	1.64151
AAH	87_2.842	2.3402e-09	1.74286
AAH	36_5.856	1.18425e-05	1.50532
AAH	28_7.092	2.54905e-44	2.73246
AAH	40_5.539	1.20804e-11	1.92258
AAH	21_8.518	1.54972e-12	2
AAH	24_7.801	3.23575e-47	3.09341
AAH	22_8.396	4.02452e-16	1.65239
AAH	16_9.581	1.63745e-60	3.07173
AAH	1_16.504	1.22642e-37	3
AAH	27_7.147	3.0528e-17	1.74631
AAH	51_4.836	3.37542e-10	1.82609
AAH	5_11.424	1.65062e-14	1.9375
AAH	41_5.375	2.24956e-05	1.53797
AAH	71_3.566	7.79073e-06	1.49751
AAH	79_3.284	3.25084e-06	1.43911
AAH	11_10.537	1.0258e-14	2.08497
AAH	0_19.817	5.05102e-28	2.66447
AAH	42_5.358	6.78992e-07	1.64331
AAH	19_8.718	1.51905e-13	2.01935
AIS	11_9.57	1.41583e-80	3.14426
AIS	84_2.986	1.56355e-10	1.56061
AIS	16_8.596	2.70833e-21	1.8324
AIS	23_7.602	8.94374e-19	1.57949
AIS	17_8.38	1.25176e-34	2.23301
AIS	87_1.878	9.43676e-17	1.74775
AIS	39_6.131	2.97858e-22	1.36108
AIS	6_12.335	1.43652e-16	1.67866
AIS	36_6.378	1.98781e-10	1.50253
AIS	7_11.118	6.67596e-91	2.37885
AIS	61_4.509	1.29967e-14	1.39501
AIS	41_6.036	7.54558e-10	1.5625
AIS	5_13.184	1.43425e-13	1.63977
AIS	78_3.363	1.44883e-13	1.6063
AIS	0_16.65	7.12874e-54	2.49438
AIS	15_8.696	1.211e-92	3.31731
AIS	69_3.754	8.18021e-07	1.40055
AIS	14_8.726	2.17647e-37	1.9585
AIS	57_4.731	3.34547e-08	1.49836
AIS	40_6.06	7.11426e-11	1.60066
AIS	64_4.108	9.70739e-09	1.52145
AIS	77_3.371	1.34975e-29	1.96447
AIS	70_3.606	6.94391e-09	1.50151
AIS	31_6.993	2.81365e-33	2.06349
AIS	45_5.676	3.40501e-08	1.45531
AIS	48_5.5	1.08116e-09	1.55776
AIS	28_7.129	1.034e-19	1.78571
AIS	1_16.212	4.57545e-52	2.5194
AIS	25_7.507	4.45139e-31	2.03243
AIS	2_16.099	3.67078e-82	2.98006
AIS	66_3.981	1.68681e-09	1.29879
AIS	42_6.008	1.66208e-06	1.37371
AIS	4_14.101	4.95051e-86	3.20128
AIS	55_4.8	2.80181e-05	1.35692
AIS	34_6.522	1.28945e-13	1.65089
AIS	8_10.153	2.87521e-23	1.92145
AIS	37_6.205	1.19814e-05	1.33846
AIS	13_9.229	1.22108e-46	2.20785
AIS	79_3.238	8.11969e-13	1.3791
AIS	51_5.187	4.85554e-05	1.3034
AIS	80_3.227	1.19424e-10	1.45287
AIS	21_7.923	1.33088e-12	1.59889
AIS	33_6.631	2.86303e-11	1.61111
AIS	44_5.859	1.21868e-22	1.8136
AIS	49_5.233	5.3979e-35	1.8125
AIS	27_7.32	1.25991e-09	1.24768
AIS	19_8.012	9.39571e-09	1.43645
AIS	47_5.613	5.95182e-25	1.74901
AIS	10_9.624	3.04185e-06	1.41368
AIS	29_7.052	1.38539e-22	1.84409
AIS	3_15.679	4.9321e-91	2.05865
AIS	46_5.675	4.40738e-13	1.5622
AIS	74_3.481	3.85697e-05	1.34969
AIS	9_10.144	3.74025e-07	1.44237
AIS	67_3.794	2.68483e-16	1.5731
AIS	52_5.174	5.03963e-09	1.51724
AIS	53_5.136	1.28148e-09	1.31111
MIA	10_10.033	5.07769e-16	1.53684
MIA	79_2.141	2.43342e-15	1.47153
MIA	12_9.585	2.59272e-66	2.29964
MIA	73_3.103	2.41343e-63	2.32941
MIA	44_5.285	9.2434e-11	1.44618
MIA	16_8.256	2.56886e-128	2.97477
MIA	13_9.568	6.82564e-35	1.92829
MIA	46_4.61	8.15678e-09	1.37912
MIA	76_2.799	1.20486e-16	1.57386
MIA	35_6.02	3.82886e-125	2.47821
MIA	11_9.922	4.6136e-103	2.68182
MIA	37_5.846	9.12959e-37	1.66991
MIA	24_6.745	7.00942e-20	1.62162
MIA	69_3.631	7.73534e-10	1.37304
MIA	78_2.516	1.34242e-08	1.38168
MIA	2_16.565	0	6.60364
MIA	30_6.551	3.00775e-61	2.05417
MIA	68_3.635	6.41766e-13	1.50397
MIA	56_4.191	2.96613e-254	3.18328
MIA	77_2.596	4.10414e-05	1.26221
MIA	27_6.673	1.11381e-58	1.84163
MIA	25_6.736	1.89477e-05	1.25154
MIA	8_11.004	1.73212e-51	2.17126
MIA	29_6.587	6.01463e-84	2.5
MIA	15_8.652	3.91549e-20	1.6531
MIA	57_4.185	1.24271e-160	3.18887
MIA	58_4.078	1.13784e-108	2.08678
MIA	7_11.567	4.34167e-14	1.53175
MIA	36_5.936	1.56304e-16	1.57582
MIA	54_4.368	5.50745e-13	1.48094
MIA	80_2.141	1.1035e-06	1.26336
MIA	21_7.032	4.32392e-219	3.18193
MIA	4_14.048	3.19314e-32	1.87795
MIA	26_6.712	5.50201e-07	1.33992
MIA	62_3.871	4.12987e-05	1.27767
MIA	47_4.565	1.23606e-05	1.29389
MIA	63_3.849	1.07135e-08	1.35919
MIA	34_6.153	1.597e-14	1.48226
MIA	71_3.294	3.80598e-203	3.8389
MIA	74_2.943	2.11138e-12	1.48544
MIA	48_4.556	2.16856e-85	2.14925
MIA	75_2.845	8.08987e-05	1.19273
MIA	72_3.116	1.49136e-16	1.35337
MIA	52_4.383	5.04667e-07	1.19657
MIA	14_9.373	1.3133e-125	2.38372
MIA	41_5.366	3.66182e-23	1.54152
MIA	43_5.331	9.29251e-07	1.29695
MIA	1_16.992	3.14219e-60	2.29762
MIA	6_11.99	1.3122e-78	2.41856
MIA	60_3.904	6.58111e-18	1.58036
MIA	5_12.385	1.13339e-25	1.77046
MIA	22_6.997	6.01256e-35	1.87276
MIA	31_6.538	3.16644e-130	3.04494
MIA	9_10.997	0	4.74534
MIA	40_5.528	6.2809e-17	1.5098
MIA	59_4.058	5.20406e-06	1.29295
MIA	3_15.132	1.81389e-220	2.87831
MIA	0_19.376	6.64176e-36	1.94246
MIA	20_7.436	1.91361e-35	1.87567
MIA	65_3.766	7.43369e-17	1.37467
MIA	55_4.278	2.90813e-07	1.27843
MIA	45_4.701	7.14774e-34	1.75543
MIA	64_3.785	1.52107e-176	2.25488
MIA	18_7.733	8.03895e-25	1.63328
ADC	71_4.247	4.35027e-17	1.30732
ADC	16_9.372	1.51021e-24	1.77263
ADC	45_5.731	5.2538e-11	1.37946
ADC	2_13.91	1.84374e-121	2.71582
ADC	19_8.888	8.01433e-50	1.81818
ADC	31_6.701	9.40831e-05	1.10448
ADC	9_10.495	1.10702e-18	1.57922
ADC	3_12.451	4.52716e-114	2.92578
ADC	40_5.988	6.95581e-19	1.42468
ADC	24_8.212	2.11187e-177	2.45761
ADC	53_5.416	2.19713e-12	1.24211
ADC	1_16.777	4.24045e-42	2.11633
ADC	34_6.482	8.04742e-82	2.40532
ADC	29_6.842	1.11184e-20	1.7087
ADC	20_8.863	1.03691e-07	1.38095
ADC	73_3.957	9.47332e-15	1.58652
ADC	33_6.52	2.42613e-89	2.30801
ADC	72_4.186	2.4295e-06	1.26516
ADC	62_4.682	2.13641e-31	1.37793
ADC	77_3.599	5.81108e-11	1.40954
ADC	74_3.787	2.14124e-11	1.23022
ADC	50_5.568	6.50723e-18	1.49795
ADC	8_10.907	1.01836e-60	1.7339
ADC	10_10.236	5.29483e-10	1.43983
ADC	35_6.425	1.08379e-28	1.83164
ADC	58_4.982	4.07995e-06	1.2299
ADC	22_8.818	7.30708e-10	1.44685
ADC	5_11.944	3.91357e-06	1.29277
ADC	56_5.065	1.41509e-07	1.36875
ADC	32_6.616	6.69078e-09	1.40787
ADC	11_10.2	9.60604e-32	1.93142
ADC	67_4.343	1.69251e-72	1.94055
ADC	21_8.857	3.1039e-15	1.32335
ADC	39_6.014	3.50195e-05	1.19487
ADC	7_11.02	2.00542e-64	2.22504
ADC	83_3.031	1.87591e-08	1.40389
ADC	49_5.583	5.12441e-06	1.30876
ADC	0_20.736	5.22624e-25	1.76471
ADC	44_5.776	2.13401e-13	1.48741
ADC	12_9.935	4.14441e-11	1.44382
ADC	42_5.831	4.27444e-14	1.52107
ADC	36_6.36	1.08516e-13	1.40712
ADC	13_9.819	1.24902e-31	1.90126
ADC	80_3.317	3.93535e-11	1.35404
ADC	69_4.3	1.30005e-26	1.63411
ADC	75_3.781	3.41427e-13	1.53448
ADC	6_11.248	2.73063e-137	2.1185
ADC	60_4.889	2.01859e-12	1.42857
ADC	28_7.424	1.66409e-17	1.64052
ADC	65_4.493	9.81096e-11	1.2925
ADC	52_5.477	3.19749e-16	1.61269
ADC	76_3.78	4.59655e-11	1.4765
ADC	15_9.609	1.70793e-25	1.44198
ADC	79_3.457	2.5656e-21	1.55663
ADC	64_4.638	2.21008e-10	1.44024
ADC	51_5.497	2.6688e-59	1.87368
ADC	23_8.278	1.74055e-57	1.99461
ADC	66_4.369	8.78336e-15	1.35396
ADC	17_9.253	9.7065e-09	1.36102
ADC	81_3.11	5.64973e-14	1.46805
ADC	25_8.068	4.04368e-225	2.51566
ADC	54_5.197	6.33439e-16	1.58836
ADC	30_6.71	3.1167e-54	1.59029
ADC	41_5.874	4.8753e-14	1.5181
ADC	4_12.132	1.52986e-65	1.78333
ADC	43_5.811	7.33156e-15	1.58114
p.value: two-tailed Pearson's correlation test
Enrichment: enrichment score of identified motifs

## Sheet: Supplementary Data 4
Supplementary Data 4. DNA motifs significantly matched to known transcription factor (TF) binding sites
TF	Stage	Query_ID	Target_ID	p.value	E.value	q.value	Query_consensus	Target_consensus	Overlap	Orientation
ARNT	AAH	60_4.383	ARNT_HUMAN.H11MO.0.B	0.00089309	0.359022	0.0481261	AGCACGTGT	GGCACGTAC	9	-
BHE40	AAH	60_4.383	BHE40_HUMAN.H11MO.0.A	5.27604e-05	0.0212097	0.0227297	AGCACGTGT	GGCACGTGAC	9	+
BMAL1	AAH	60_4.383	BMAL1_HUMAN.H11MO.0.A	0.000155423	0.0624799	0.0242396	AGCACGTGT	GCCACGTGACT	9	+
CLOCK	AAH	60_4.383	CLOCK_HUMAN.H11MO.0.C	0.000664128	0.26698	0.0431572	AGCACGTGT	TGTTCACGTGTCTG	9	-
ELK4	AAH	51_4.836	ELK4_HUMAN.H11MO.0.A	2.16856e-05	0.00871763	0.00128119	CAGGAAGGG	GACCGGAAGTGG	9	+
EPAS1	AAH	60_4.383	EPAS1_HUMAN.H11MO.0.B	0.00024897	0.100086	0.0277352	AGCACGTGT	GGCACGTAC	9	-
ERG	AAH	51_4.836	ERG_HUMAN.H11MO.0.A	1.69387e-07	6.80937e-05	0.000112081	CAGGAAGGG	GGGCAGGAAGTGG	9	+
ETV2	AAH	51_4.836	ETV2_HUMAN.H11MO.0.B	1.13126e-05	0.00454766	0.000858738	CAGGAAGGG	GGAAACAGGAAGTGGG	9	+
HIF1A	AAH	60_4.383	HIF1A_HUMAN.H11MO.0.C	0.000431353	0.173404	0.0386099	AGCACGTGT	GCACGTCC	8	-
ITF2	AAH	22_8.396	ITF2_HUMAN.H11MO.0.C	1.08072e-05	0.00434449	0.00838244	CAGCTGCC	CCCAGCTGCC	8	-
KLF4	AAH	63_4.114	KLF4_HUMAN.H11MO.0.A	4.31882e-05	0.0173617	0.0172319	GCCCCACCC	GCCACACCCT	9	-
MAX	AAH	60_4.383	MAX_HUMAN.H11MO.0.A	5.82964e-05	0.0234352	0.0227297	AGCACGTGT	GAGCACGTGG	9	+
MITF	AAH	26_7.587	MITF_HUMAN.H11MO.0.A	0.000469302	0.18866	0.045928	ACGTGGCCT	TCACGTGACC	8	+
MXI1	AAH	26_7.587	MXI1_HUMAN.H11MO.0.A	0.000341245	0.13718	0.0381665	ACGTGGCCT	GCACGTGGCGGCGGG	9	+
MYC	AAH	60_4.383	MYC_HUMAN.H11MO.0.A	8.81108e-05	0.0354205	0.0229029	AGCACGTGT	GAGCACGTGGC	9	-
MYCN	AAH	26_7.587	MYCN_HUMAN.H11MO.0.A	3.24953e-06	0.00130631	0.0025441	ACGTGGCCT	GCCCACGTGGCC	8	-
SNAI1	AAH	60_4.383	SNAI1_HUMAN.H11MO.0.C	0.00586784	2.35887	0.163419	AGCACGTGT	CCAGGTGG	8	+
SP1	AAH	17_9.564	SP1_HUMAN.H11MO.0.A	0.000164701	0.0662099	0.0517911	CCCCAGCCCC	CCCCCCCCCGGCCCCGCCCCCC	10	-
TFE3	AAH	26_7.587	TFE3_HUMAN.H11MO.0.B	0.000237639	0.0955308	0.0381665	ACGTGGCCT	TCACGTGACC	8	-
TFEB	AAH	26_7.587	TFEB_HUMAN.H11MO.0.C	0.000996415	0.400559	0.0529698	ACGTGGCCT	CACGTGACC	8	-
USF1	AAH	26_7.587	USF1_HUMAN.H11MO.0.A	0.000331254	0.133164	0.0381665	ACGTGGCCT	GGTCACGTGACC	8	+
USF2	AAH	26_7.587	USF2_HUMAN.H11MO.0.A	0.000270676	0.108812	0.0381665	ACGTGGCCT	GGGTCACGTGGCCGCGGCG	9	+
WT1	AAH	69_3.764	WT1_HUMAN.H11MO.0.C	7.23705e-05	0.0290929	0.0190795	CTCCTCCC	CCCCCCCTCCTCCCCCGCCC	8	-
ARNT	AIS	67_3.794	ARNT_HUMAN.H11MO.0.B	0.00397853	1.59937	0.0985235	CACGTGGC	GTACGTGCC	8	+
BHE40	AIS	67_3.794	BHE40_HUMAN.H11MO.0.A	2.56787e-05	0.0103228	0.00246412	CACGTGGC	GGCACGTGAC	8	+
BMAL1	AIS	67_3.794	BMAL1_HUMAN.H11MO.0.A	8.01024e-07	0.000322012	0.000280138	CACGTGGC	AGTCACGTGGC	8	-
CLOCK	AIS	67_3.794	CLOCK_HUMAN.H11MO.0.C	7.09219e-05	0.0285106	0.00494955	CACGTGGC	TGTTCACGTGTCTG	8	-
ELK4	AIS	4_14.101	ELK4_HUMAN.H11MO.0.A	0.00254416	1.02275	0.215188	CCGGGAGGAGG	GACCGGAAGTGG	10	+
EPAS1	AIS	67_3.794	EPAS1_HUMAN.H11MO.0.B	0.00134364	0.540143	0.0396723	CACGTGGC	GTACGTGCC	8	+
ERG	AIS	33_6.631	ERG_HUMAN.H11MO.0.A	0.0114029	4.58397	0.37384	CCTGGCCCCG	CCACTTCCTGCCC	7	-
ETV2	AIS	33_6.631	ETV2_HUMAN.H11MO.0.B	0.00394137	1.58443	0.37384	CCTGGCCCCG	CCCACTTCCTGTTTCC	9	-
HIF1A	AIS	68_3.777	HIF1A_HUMAN.H11MO.0.C	0.0043559	1.75107	0.146264	ACACGTGG	GGACGTGC	8	+
ITF2	AIS	67_3.794	ITF2_HUMAN.H11MO.0.C	0.00286017	1.14979	0.0784174	CACGTGGC	GGCAGCTGGG	8	+
KLF4	AIS	73_3.564	KLF4_HUMAN.H11MO.0.A	0.000941868	0.378631	0.124837	ACACCCACG	GCCACACCCT	7	-
MAX	AIS	67_3.794	MAX_HUMAN.H11MO.0.A	1.58895e-05	0.00638756	0.002033	CACGTGGC	GAGCACGTGG	7	+
MITF	AIS	67_3.794	MITF_HUMAN.H11MO.0.A	4.05835e-05	0.0163145	0.00346166	CACGTGGC	GGTCACGTGA	7	-
MXI1	AIS	67_3.794	MXI1_HUMAN.H11MO.0.A	1.09475e-06	0.000440089	0.000280138	CACGTGGC	GCACGTGGCGGCGGG	8	+
MYC	AIS	67_3.794	MYC_HUMAN.H11MO.0.A	2.97506e-07	0.000119597	0.000228388	CACGTGGC	GAGCACGTGGC	8	-
MYCN	AIS	67_3.794	MYCN_HUMAN.H11MO.0.A	5.1767e-06	0.00208103	0.000919704	CACGTGGC	GCCCACGTGGCC	8	-
SNAI1	AIS	67_3.794	SNAI1_HUMAN.H11MO.0.C	0.000493218	0.198274	0.0189316	CACGTGGC	CCACCTGG	7	-
SP1	AIS	39_6.131	SP1_HUMAN.H11MO.0.A	0.00175559	0.705745	0.148225	CCCTGCCC	CCCCCCCCCGGCCCCGCCCCCC	8	-
TFE3	AIS	67_3.794	TFE3_HUMAN.H11MO.0.B	0.000160285	0.0644345	0.0102539	CACGTGGC	GGTCACGTGA	7	+
TFEB	AIS	67_3.794	TFEB_HUMAN.H11MO.0.C	0.000442296	0.177803	0.0188634	CACGTGGC	CACGTGACC	8	-
USF1	AIS	67_3.794	USF1_HUMAN.H11MO.0.A	5.99017e-06	0.00240805	0.000919704	CACGTGGC	GGTCACGTGACC	8	+
USF2	AIS	67_3.794	USF2_HUMAN.H11MO.0.A	1.88011e-05	0.00755805	0.00206188	CACGTGGC	GGGTCACGTGGCCGCGGCG	8	+
WT1	AIS	53_5.136	WT1_HUMAN.H11MO.0.C	0.00044587	0.17924	0.0892859	GAGGAGGC	GGGCGGGGGAGGAGGGGGGG	8	+
ARNT	MIA	54_4.368	ARNT_HUMAN.H11MO.0.B	0.00313997	1.26227	0.0677984	CACGTGCAT	GTACGTGCC	8	+
BHE40	MIA	54_4.368	BHE40_HUMAN.H11MO.0.A	2.12876e-05	0.0085576	0.00546274	CACGTGCAT	GTCACGTGCC	8	-
BMAL1	MIA	54_4.368	BMAL1_HUMAN.H11MO.0.A	9.75876e-05	0.0392302	0.0164022	CACGTGCAT	AGTCACGTGGC	8	-
CLOCK	MIA	54_4.368	CLOCK_HUMAN.H11MO.0.C	0.000896151	0.360253	0.0287459	CACGTGCAT	CAGACACGTGAACA	9	+
ELK4	MIA	26_6.712	ELK4_HUMAN.H11MO.0.A	0.000591841	0.23792	0.0795043	ATACGTCCTG	CCACTTCCGGTC	10	-
EPAS1	MIA	54_4.368	EPAS1_HUMAN.H11MO.0.B	0.0018087	0.727098	0.0480147	CACGTGCAT	GTACGTGCC	8	+
ERG	MIA	56_4.191	ERG_HUMAN.H11MO.0.A	0.000205332	0.0825434	0.0599821	AGGCAGGA	GGGCAGGAAGTGG	8	+
ETV2	MIA	56_4.191	ETV2_HUMAN.H11MO.0.B	0.000371564	0.149369	0.0599821	AGGCAGGA	GGAAACAGGAAGTGGG	8	+
HIF1A	MIA	54_4.368	HIF1A_HUMAN.H11MO.0.C	0.000821138	0.330098	0.0287342	CACGTGCAT	GCACGTCC	7	-
ITF2	MIA	54_4.368	ITF2_HUMAN.H11MO.0.C	0.00210184	0.844941	0.0490334	CACGTGCAT	CCCAGCTGCC	8	-
KLF4	MIA	15_8.652	KLF4_HUMAN.H11MO.0.A	0.000888544	0.357195	0.131616	GCCCACGCCCC	GCCACACCCT	10	-
MAX	MIA	54_4.368	MAX_HUMAN.H11MO.0.A	7.78464e-06	0.00312942	0.00546274	CACGTGCAT	CCACGTGCTC	9	-
MITF	MIA	54_4.368	MITF_HUMAN.H11MO.0.A	0.00035249	0.141701	0.0226137	CACGTGCAT	GGTCACGTGA	7	-
MXI1	MIA	67_3.663	MXI1_HUMAN.H11MO.0.A	6.43413e-05	0.0258652	0.0165916	CCACGTGGC	GCACGTGGCGGCGGG	9	+
MYC	MIA	54_4.368	MYC_HUMAN.H11MO.0.A	1.99994e-05	0.00803974	0.00546274	CACGTGCAT	GCCACGTGCTC	9	+
MYCN	MIA	67_3.663	MYCN_HUMAN.H11MO.0.A	7.3824e-06	0.00296772	0.00571105	CCACGTGGC	GCCCACGTGGCC	9	-
SNAI1	MIA	67_3.663	SNAI1_HUMAN.H11MO.0.C	0.000160797	0.0646404	0.0177705	CCACGTGGC	CCACCTGG	8	-
SP1	MIA	33_6.179	SP1_HUMAN.H11MO.0.A	0.00259344	1.04256	0.135465	GGCCCCTCCGC	CCCCCCCCCGGCCCCGCCCCCC	11	-
TFE3	MIA	54_4.368	TFE3_HUMAN.H11MO.0.B	0.000412894	0.165983	0.0227047	CACGTGCAT	GGTCACGTGA	7	+
TFEB	MIA	54_4.368	TFEB_HUMAN.H11MO.0.C	0.000233091	0.0937026	0.0224306	CACGTGCAT	GGTCACGTG	6	+
USF1	MIA	54_4.368	USF1_HUMAN.H11MO.0.A	0.000339256	0.136381	0.0226137	CACGTGCAT	GGTCACGTGACC	9	+
USF2	MIA	54_4.368	USF2_HUMAN.H11MO.0.A	0.000968985	0.389532	0.0298389	CACGTGCAT	GGGTCACGTGGCCGCGGCG	9	+
WT1	MIA	33_6.179	WT1_HUMAN.H11MO.0.C	0.000229388	0.092214	0.0599089	GGCCCCTCCGC	CCCCCCCTCCTCCCCCGCCC	11	-
ARNT	ADC	43_5.811	ARNT_HUMAN.H11MO.0.B	0.00111884	0.449775	0.028397	CACGTGGCC	GTACGTGCC	8	+
BHE40	ADC	43_5.811	BHE40_HUMAN.H11MO.0.A	1.16625e-05	0.00468834	0.000852661	CACGTGGCC	GGCACGTGAC	8	+
BMAL1	ADC	43_5.811	BMAL1_HUMAN.H11MO.0.A	6.68582e-07	0.00026877	0.000101814	CACGTGGCC	AGTCACGTGGC	8	-
CLOCK	ADC	43_5.811	CLOCK_HUMAN.H11MO.0.C	3.31204e-05	0.0133144	0.001493	CACGTGGCC	TGTTCACGTGTCTG	9	-
ELK4	ADC	72_4.186	ELK4_HUMAN.H11MO.0.A	4.86473e-05	0.0195562	0.0127445	CCGCTTCC	CCACTTCCGGTC	8	-
EPAS1	ADC	43_5.811	EPAS1_HUMAN.H11MO.0.B	0.000387191	0.155651	0.011339	CACGTGGCC	GTACGTGCC	8	+
ERG	ADC	72_4.186	ERG_HUMAN.H11MO.0.A	1.40317e-05	0.00564075	0.00551397	CCGCTTCC	CCACTTCCTGCCC	8	-
ETV2	ADC	72_4.186	ETV2_HUMAN.H11MO.0.B	0.000275156	0.110613	0.0229858	CCGCTTCC	CCCACTTCCTGTTTCC	8	-
HIF1A	ADC	43_5.811	HIF1A_HUMAN.H11MO.0.C	0.000957144	0.384772	0.0251307	CACGTGGCC	GCACGTCC	7	-
ITF2	ADC	67_4.343	ITF2_HUMAN.H11MO.0.C	2.71917e-05	0.0109311	0.0105334	AGCAGCTG	GGCAGCTGGG	8	+
KLF4	ADC	8_10.907	KLF4_HUMAN.H11MO.0.A	0.0005511	0.221542	0.0203564	CCCCGCCCC	GCCACACCCT	9	-
MAX	ADC	43_5.811	MAX_HUMAN.H11MO.0.A	1.27133e-06	0.000511074	0.000161336	CACGTGGCC	CCACGTGCTC	9	-
MITF	ADC	43_5.811	MITF_HUMAN.H11MO.0.A	3.41778e-05	0.0137395	0.001493	CACGTGGCC	TCACGTGACC	9	+
MXI1	ADC	43_5.811	MXI1_HUMAN.H11MO.0.A	1.34111e-07	5.39127e-05	5.06291e-05	CACGTGGCC	GCACGTGGCGGCGGG	9	+
MYC	ADC	43_5.811	MYC_HUMAN.H11MO.0.A	3.97254e-06	0.00159696	0.000336086	CACGTGGCC	GAGCACGTGGC	8	-
MYCN	ADC	43_5.811	MYCN_HUMAN.H11MO.0.A	2.61238e-08	1.05018e-05	1.98912e-05	CACGTGGCC	GCCCACGTGGCC	9	-
SNAI1	ADC	43_5.811	SNAI1_HUMAN.H11MO.0.C	0.000168943	0.0679153	0.00514549	CACGTGGCC	CCACCTGG	7	-
SP1	ADC	8_10.907	SP1_HUMAN.H11MO.0.A	5.03203e-05	0.0202287	0.00489295	CCCCGCCCC	CCCCCCCCCGGCCCCGCCCCCC	9	-
TFE3	ADC	43_5.811	TFE3_HUMAN.H11MO.0.B	1.45578e-05	0.00585222	0.000852661	CACGTGGCC	TCACGTGACC	9	-
TFEB	ADC	43_5.811	TFEB_HUMAN.H11MO.0.C	1.75198e-05	0.00704296	0.000952853	CACGTGGCC	CACGTGACC	9	-
USF1	ADC	43_5.811	USF1_HUMAN.H11MO.0.A	1.99479e-07	8.01904e-05	5.06291e-05	CACGTGGCC	GGTCACGTGACC	9	+
USF2	ADC	43_5.811	USF2_HUMAN.H11MO.0.A	3.11456e-07	0.000125205	5.92873e-05	CACGTGGCC	GGGTCACGTGGCCGCGGCG	9	+
WT1	ADC	27_7.512	WT1_HUMAN.H11MO.0.C	4.86913e-05	0.0195739	0.00952924	GGCCCCTCC	CCCCCCCTCCTCCCCCGCCC	9	-
p-value: Minimal p-value over all possible offsets.
q-value: Minimal false discovery rate at which the observed similarity is significant. (Benjamini-Hochberg FDR)
Overlap: Number of positions of overlapped between query consensus sequence and target consensus sequence.
Orientation: Orientation of target motif with respect to query motif.
For detailed definition, please refer to http://meme-suite.org/doc/tomtom.html

## Sheet: Supplementary Data 5
Supplementary Data 5. Transcription factor binding sites and histone marks significantly enriched in chromosomal regions with eloci in each stage
Histone_mark	Cell_lines	qValue (AAH)	qValue (AIS)	qValue (MIA)	qValue (ADC)
H3K4me3	BEAS-2B	1	1	1	1
H3K9ac	BEAS-2B	1	1	1	1
H3K9me2	BEAS-2B	1	0.00109592	7.70062e-25	2.75647e-53
H3K27me3	BEAS-2B	2.40963e-19	2.2527e-35	1.27665e-233	0
CTCF	BEAS-2B	1	1	1	1
CTCF	A549	1	1	1	1
H2AZ	A549	1	1	1	1
H3K4me1	A549	1	1	1	1
H3K4me2	A549	1	1	1	1
H3K4me3	A549	1	1	1	1
H3K9ac	A549	1	1	1	1
H3K9me3	A549	0.199058	0.00109592	1.6302e-31	3.79913e-08
H3K27me3	A549	0.431599	0.00311701	1.58292e-75	6.71395e-264
H3K27ac	A549	1	1	1	1
H3K36me3	A549	1	1	1	1
H3K79me2	A549	1	1	1	1
H4K20me1	A549	1	1	1	1
Cell_lines: cell line used for histone modification profiling.
q_value: Significant level of enrichment in regions with eloci match to histone modification versus all genome regions marked by histone modification. (FDR adjusted)

## Sheet: Supplementary Data 6
Supplementary Data 6. Clinical, genomic and epigenomic features in IPNs with more than 4 multi-region samples
ID	Age	Smoking status	Mutation burden1	CNV burden2	AI burden3	% Trunk mutations	Methylation burden4
C5-ADC	64	Yes	3.37	13.7	15.2	60.1	12.1
J7-ADC	72.2	No	46.04	8.7	16.1	90	10.1
J8-ADC	70.6	Yes	14.54	12.6	20.1	89.6	13.6
J9-ADC	73.6	No	0.82	8.8	5.5	38	11.2
J43-MIA	69	Yes	6.24	16.4	9.2	92.2	13.2
1: Number of mutations/mb.
2: Percent genes with copy number variations
3: Number of allelic imbalance (AI) events
4: log2 # of DMRs with gain / loss methylation

## Sheet: Supplementary Data 7
Supplementary Data 7. Putative tumor suppressor genes showing evidence of convergent genomic and epigenomic evolution
Genes	Promoter hypermethylation	Nonsynonymous mutation	Copy number loss
NFATC1	J27-AIS	J27-MIA
FLT3	J27-AIS	J27-MIA
LRIG1	J43-AIS	J43-MIA
HTRA3	J43-AIS	J43-MIA
CCDC136	C5-ADC	C5-MIA
TSC2	C10-AIS		C10-AAH
NDN	J5C1-1	J5C1-5
SFRP2	J8C1-3, J8C1-4, J8C1-6	J8C1-1
SELENBP1	J8ADC	J8AAH
