# Supplementary material for: Evolution of DNA methylome from precancerous lesions to invasive lung adenocarcinomas
Source: Nat Commun. 2021 Jan 29;12:687. doi: 10.1038/s41467-021-20907-z (PMC7846738; doi:10.1038/s41467-021-20907-z)
Supplement: Supplementary file 5 — Source Data [file 41467_2021_20907_MOESM5_ESM.xlsx]

## Sheet: Figure_1a
Source Data Figure 1a
Stages	coordinates of ellipse center
	X-variance	Y-variance
Normal	108.13	-35.9431
AAH	-22.5534	103.738
AIS	150.177	-92.1426
MIA	56.4678	-127.471
ADC	-231.419	132.706

## Sheet: Figure_1b
Source Data Figure 1b
Stages	Pearson correlation coefficient	P-value
AAH	0.8853	0
AIS	0.8243	0
MIA	0.7965	0
ADC	0.7403	0

## Sheet: Figure_1c
Source Data Figure 1c
Stages	mean_log2 (normalized number of CpG sites in DMRs)
	Hypermethylation	Hypomethylation
AAH	8.96	6.27
AIS	11.94	11.29
MIA	11.29	11.88
ADC	12.92	12.44

## Sheet: Figure_2
Source Data Figure 2a-h
Stages	mean_log2 (normalized number of CpG sites in DMRs)
	(a) promoters	(b) enhancers	(c) transcribed regions	(d) heterochromatic regions	(e) repetitive regions	(f) non- repetitive regions	(g) inside PMDs	(h) outside PMDs
AAH	6.34141	5.00499	1.71704	4.19374	4.7414	6.59764	6.06245	5.94738
AIS	9.75456	8.51464	3.75815	7.33268	8.15769	10.2836	9.20163	9.60977
MIA	10.0631	8.98964	4.24004	7.6179	8.48463	10.6295	9.5106	9.98332
ADC	10.5853	9.56652	5.19899	8.262	9.29946	11.1189	9.92463	10.6291

## Sheet: Figure_3a
Source Data Figure 3a
Stages	0.1th percentile quantile of entropy*	1th percentile quantile of entropy*	2.5th percentile quantile of entropy*
AAH	-44.1788	-21.46	-15.1679
AIS	-51.3709	-28.88	-20.273
MIA	-61.4444	-30.75	-21.3625
ADC	-72.937	-42.01	-27.9903
* Intercept of quantile regression

## Sheet: Figure_3b
Source Data Figure 3b
Stages	mean_log2 (normalized number of eloci)
AAH	3.23
AIS	5.3
MIA	5.92
ADC	7.04

## Sheet: Figure_3c
Source Data Figure 3c
Stages	40th percentile quantile of epipolymorphism*	50th percentile quantile of epipolymorphism*	60th percentile quantile of epipolymorphism*
AAH	0.2514	0.295	0.3419
AIS	0.3057	0.3619	0.4169
MIA	0.3168	0.3586	0.412
ADC	0.4202	0.4628	0.4984
* Intercept of quantile regression

## Sheet: Figure_4a
Source Data Figure 4a
Genomic regions	0.1th percentile quantile of entropy*	1th percentile quantile of entropy*	2.5th percentile quantile of entropy*
Promoters	-62.161	-30.8721	-20.0523
Enhancers	-68.4832	-38.12	-26.1022
Transcribed regions	-69.6443	-42.4422	-29.0864
Repressed regions	-75.7421	-45.4868	-33.3504
Repetitive regions	-62.3585	-29.5108	-18.748
* Intercept of quantile regression

## Sheet: Figure_4b-e
Source Data Figure 4b-e
	Stages	1th percentile quantile of entropy*
		inside PMDs	outside PMDs
b	AAH	-60.5965	-42.1396
c	AIS	-68.4765	-49.5759
d	MIA	-79.1373	-58.5978
e	ADC	-92.3135	-71.1461
	* Intercept of quantile regression

## Sheet: Figure_5
Source Data Figure 5a-e
	Patient_ID	phylogenetic tree files (mutation)
a	C5	((C5C1-1:9.9,C5C1-1B:12.1):46,(C5C1-2:15.75,C5C1-2B:9.25):19,((C5C1-3:22.5,C5C1-5B:14.5):5,(C5M1-2:97.5,Normal:1.5):138):2.25);
b	J7	(J7C1-4:144.75,J7C1-1:205.25,(((((J7H1-1B:22.83333333,Normal:0.1666666667):1917.3,J7C1-5:123.7):238.875,J7C1-3:205.625):66.16666667,J7C1-6:190.5833333):79.75,J7C1-2:136):15);
c	J8	(J8C1-1:48.625,(((J8H1-1B:5,Normal:1):572.8,J8C1-2:38.2):69.875,J8C1-5:52.125):91.375,((J8C1-3:26.83333333,J8C1-6:26.16666667):32.125,J8C1-4:55.875):18.875);
d	J9	(J9C1-4:11.3125,((J9C1-3:8.285714286,J9C1-6:16.71428571):19.25,J9C1-5:12.75):4.6875,((((J9H1-1:3,J9H1-2:3):0,Normal:1):18.91666667,J9C1-1:5.083333333):1.4375,J9C1-2:10.5625):0.6875);
e	J43	(J43M2-2:20,J43M2-1:24,((J43M1-1:16.33333333,J43M1-2:15.66666667):31.75,(((J43S1-1:14.5,J43S1-2:20.5):21.9,J43S2-2:25.1):295,Normal:2.5):272.75):21.75);
(a) C5_phyloepigenetic tree (methylation)	C5-Normal	C5M1-2	C5C1-1	C5C1-1B	C5C1-2	C5C1-2B	C5C1-3
C5M1-2	51.6639
C5C1-1	125.814	114.144
C5C1-1B	143.693	130.97	75.585
C5C1-2	108.438	98.1917	83.9265	78.1238
C5C1-2B	102.963	93.061	90.3433	74.8391	44.8348
C5C1-3	83.0629	83.6498	98.9297	100.08	75.4272	69.0046
C5C1-3B	64.5835	64.4447	90.5843	108.586	74.9717	73.1058	52.1196
(b) J7_phyloepigenetic tree (methylation)	J7-Normal	J7H1-1B	J7C1-1	J7C1-2	J7C1-3	J7C1-4	J7C1-5
J7H1-1B	25.882
J7C1-1	59.6927	59.6691
J7C1-2	53.9077	53.0986	34.8395
J7C1-3	45.3526	45.7889	41.2528	36.7704
J7C1-4	60.3877	60.2709	34.611	37.8942	41.7144
J7C1-5	42.0102	41.2242	40.9861	36.8992	35.2039	43.1849
J7C1-6	54.2368	52.9274	42.3859	40.7593	41.889	42.0931	42.4891
(c) J8_phyloepigenetic tree (methylation)	J8-Normal	J8H1-1B	J8C1-1	J8C1-2	J8C1-3	J8C1-4	J8C1-5
J8H1-1B	77.396
J8C1-1	211.818	197.354
J8C1-2	143.179	138.359	119.644
J8C1-3	346.783	335.417	170.467	236.006
J8C1-4	165.489	166.896	119.512	98.6933	214.693
J8C1-5	138.826	138.9	129.794	74.0265	244.884	102.168
J8C1-6	336.039	325.853	165.421	225.598	67.7592	203.07	234.173
(d) J9_phyloepigenetic tree (methylation)	J9-Normal	J9H1-1	J9H1-2	J9C1-1	J9C1-2	J9C1-3	J9C1-4	J9C1-5
J9H1-1	48.8133
J9H1-2	53.6136	27.4908
J9C1-1	54.3162	47.6479	52.9988
J9C1-2	64.3282	49.746	52.9201	31.8733
J9C1-3	66.445	44.1348	45.8865	36.3533	31.4077
J9C1-4	60.8137	58.9579	61.5878	42.51	45.1725	49.8489
J9C1-5	52.883	60.9062	65.6262	40.5601	46.7323	53.8867	48.8211
J9C1-6	49.6928	59.9567	64.8092	38.2086	46.9209	52.7062	46.3954	35.4745
(e) J43_phyloepigenetic tree (methylation)	J43-Normal	J43S1-1	J43S1-2	J43S2-2	J43M1-1	J43M1-2	J43M2-1
J43S1-1	202.69
J43S1-2	251.939	148.408
J43S2-2	167.569	129.626	166.749
J43M1-1	256.711	233.53	255.388	228.598
J43M1-2	240.094	209.902	229.317	205.48	169.552
J43M2-1	166.938	175.944	215.387	159.708	186.486	148.214
J43M2-2	163.255	182.05	222.574	163.775	196.585	163.132	105.651
Figure 5f
Spearman's correlation coefficient	P-value
0.7283	2.62e-38

[truncated: 14 more sheets: Figure_6, Figure_7, Figure_S1, Figure_S2, Figure_S3, Figure_S4, Figure_S5, Figure_S6, Figure_S7, Figure_S8, Figure_S9, Figure_S10, Figure_S11, Figure_S12]
